# Supplementary material for: Hydroculture Cultivation of Strawberries as Potential Reference Material for Microcystin Analysis: Approaches and Pitfalls
Source: Toxins (Basel). 2025 Jun 6;17(6):285. doi: 10.3390/toxins17060285 (PMC12197505; doi:10.3390/toxins17060285)
Supplement: Supplementary file 1 [file toxins-17-00285-s001.zip]

Archive with 1 entries (1 files):
- toxins-3643836-supplementary.pdf
